# Supplementary material for: Two Green Micellar HPLC and Mathematically Assisted UV Spectroscopic Methods for the Simultaneous Determination of Molnupiravir and Favipiravir as a Novel Combined COVID-19 Antiviral Regimen
Source: Molecules. 2022 Apr 4;27(7):2330. doi: 10.3390/molecules27072330 (PMC9000667; doi:10.3390/molecules27072330)
Supplement: Supplementary file 1 [file molecules-27-02330-s001.zip]

Archive with 1 entries (1 files):
- molecules-1650335-supplementary.pdf
